# Supplementary material for: Heeding the psychological concerns of young cancer survivors: a single-arm feasibility trial of CBT and a cognitive behavioral conceptualization of distress
Source: PeerJ. 2020 Mar 19;8:e8714. doi: 10.7717/peerj.8714 (PMC7085902; doi:10.7717/peerj.8714)
Supplement: Supplemental Information 1 [file peerj-08-8714-s001.zip]

Archive with 1 entries (1 files):
- Supplemental [inclusiondataset] D [1] MAYA Inclusion0920.sav
